# Supplementary material for: Short Against Long Antibiotic Therapy for Infected Orthopaedic Sites—2nd Interim Analysis of the SALATIO Trials
Source: J Clin Med. 2026 Feb 24;15(5):1695. doi: 10.3390/jcm15051695 (PMC12985778; doi:10.3390/jcm15051695)
Supplement: Supplementary file 1 [file jcm-15-01695-s001.zip]

Archive with 1 entries (1 files):
- jcm-4113078-supplementary.pdf
